# Supplementary material for: The Enhanced Hydrogen Storage Capacity of Carbon Fibers: The Effect of Hollow Porous Structure and Surface Modification
Source: Nanomaterials (Basel). 2021 Jul 14;11(7):1830. doi: 10.3390/nano11071830 (PMC8308342; doi:10.3390/nano11071830)
Supplement: Supplementary file 1 [file nanomaterials-11-01830-s001.zip]

Archive with 1 entries (1 files):
- nanomaterials-1264052-supplementary.pdf
